# Supplementary material for: CA3 Pyramidal Neuron Activation Promotes Cognitive Resilience to Inflammation‐Induced Cognitive Inflexibility
Source: CNS Neurosci Ther. 2025 Feb 25;31(2):e70271. doi: 10.1111/cns.70271 (PMC11851139; doi:10.1111/cns.70271)
Supplement: Supplementary file 7 — Table S1. All statistical information for Figure 1 to Figure S6. [file CNS-31-e70271-s007.xlsx]

## Sheet: Sheet1
Figure	Response variable	Groups	Normality Test (Shapiro-Wilk)	Primary statistic	post-hoc test	Comparison	P value	Statistic
Figure 1B	Latency to explore escape hole（s）	Veh (n = 15)		rM Two-way ANOVA	Sidak's multiple comparisons	Veh vs. IL1β	Day1： p = 0.7036	Day*Group: F (3, 84) = 3.190 Day: F (2.166, 60.66) = 58.55 Group: F (1, 28) = 0.01119
							Day2： p = 0.7842
		IL1β (n = 15)					Day3： p = 0.9454
							Day4：p = 0.0155
Figure 1C	Average speed (cm/s)	Veh (n = 15)		rM Two-way ANOVA	Sidak's multiple comparisons	Veh vs. IL1β	Day1： p = 0.8136	Day*Group: F (3, 84) = 2.858 Day: F (2.166, 60.66) = 2.389 Group: F (1, 28) = 0.02260
							Day2： p = 0.3726
		IL1β (n = 15)					Day3： p = 0.9716
							Day4：p = 0.9217
Figure 1E right	Count			Fisher's exact test			p = 0.9999
Figure 1F	Time in quadrant (%)	Veh (n = 15)		Two-way ANOVA	Tukey‘s multiple comparisons	TQ: Veh vs. IL1β	p = 0.8726	Quadrant*Group: F (3, 112) = 1.872 Quadrant: F (3, 112) = 91.07 Group: F (1, 112) = 0.02920
						PQ: Veh vs. IL1β	p > 0.9999
		IL1β (n = 15)				NQ: Veh vs. IL1β	p > 0.9999
						OQ: Veh vs. IL1β	p = 0.9954
Figure 1G	Latency to explore reversal hole (s)	Veh (n = 15)	W = 0.8085 p = 0.0047	Mann Whitney U test		Veh vs. IL1β	p = 0.0130	U = 53.50
		IL1β (n = 15)	W = 0.8176 p = 0.0062
Figure 1H	Time in target zone (s)	Veh (n = 15)	W = 0.8743 p = 0.0391	Mann Whitney U test		Veh vs. IL1β	p = 0.036	U = 62
		IL1β (n = 15)	W = 0.8916 p = 0.0708
Figure 1I below	Proportion (%)	Veh (n = 15)		Fisher's exact test		Veh vs. IL1β	p = 0.0209
		IL1β (n = 15)
Figure 2B	cFos+ cell density (/mm2)	Veh (n = 3)		Two-way ANOVA	Tukey's multiple comparisons	Veh vs. Res	p = 0.9678	Distance*Group: F (16, 54) = 2.024 Distance: F (8, 54) = 9.197 Group: F (2, 54) = 19.46
		Res (n = 3)				Veh vs. Sus	p < 0.0001
		Sus (n = 3)				Res vs. Sus	p < 0.0001
Figure 2D	cFos+ cell density (/mm2)	Veh (n = 3)		Two-way ANOVA	Tukey's multiple comparisons	Veh vs. Res	p = 0.4428	Distance*Group: F (16, 54) = 0.5906 Distance: F (8, 54) = 15.58 Group: F (2, 54) = 1.603
		Res (n = 3)				Veh vs. Sus	p = 0.8637
		Sus (n = 3)				Res vs. Sus	p = 0.1988
Figure 2F	cFos+CaMKII+/cFos+	Veh (n = 3)	W = 0.9354 p = 0.5092	One-way ANOVA	Tukey's multiple comparisons	Veh vs. Res	p = 0.4678	Group: F (2, 6) = 0.8999
		Res (n = 3)	W = 0.9796 p = 0.7262			Veh vs. Sus	p = 0.5816
		Sus (n = 3)	W = 0.9095 p = 0.4165			Res vs. Sus	p = 0.9749
Figure 3E	AUC per sec (Z-score)	Veh (n = 7)		Two-way ANOVA	Sidak's multiple comparisons	Pre vs. Post	p = 0.0212	Phase*Group: F (1, 24) = 4.058×10-5 Phase: F (1, 24) = 20.83 Group: F (1, 24) = 1.368
		IL1β (n = 7)				Pre vs. Post	p = 0.0216
						Veh:Post vs. IL1β:Post	p = 0.9615
Figure 3F	Max. peak (Z-score)	Veh (n = 7)	W = 0.9495 p = 0.7253	Unpaired Student's t test		Veh vs. IL1β	p = 0.4646	t = 0.7554, df=12
		IL1β (n = 7)	W = 0.9120 p = 0.4101
Figure 3H	AUC per sec (Z-score)	Veh (n = 7)		Two-way ANOVA	Sidak's multiple comparisons	Pre vs. Post	p = 0.9975	Phase*Group: F (1, 24) = 1.098 Phase: F (1, 24) = 0.6059 Group: F (1, 24) = 3.971
		IL1β (n = 7)				Pre vs. Post	p = 0.5770
						Veh:Post vs. IL1β:Post	p = 0.1663
Figure 3J	AUC per sec (Z-score)	Veh (n = 7)		Two-way ANOVA	Sidak's multiple comparisons	Pre vs. Post	p = 0.0412	Phase*Group: F (1, 24) = 8.538 Phase:F (1, 24) = 1.561 Group: F (1, 24) = 5.951
		IL1β (n = 7)				Pre vs. Post	p = 0.8199
						Veh:Post vs. IL1β:Post	p = 0.0053
Figure 4D	Latency to explore escape hole（s）	mCh+CNO+Veh (n = 8)		rM Two-way ANOVA	Sidak's multiple comparisons	mCh+CNO+Veh vs. mCh+CNO+IL1β	p > 0.9999	Day*Group: F (9, 87) = 0.9621 Day: F (2.440, 70.75) = 47.84 Group: F (3, 29) = 0.1317
		mCh+CNO+IL1β (n = 9)				3Dq+Sal+IL1β vs. 3Dq+CNO+IL1β	p > 0.9999
		3Dq+Sal+IL1β (n = 8)				mCh+CNO+Veh vs. 3Dq+Sal+IL1β	p = 0.9978
		3Dq+CNO+IL1β (n = 8)				mCh+CNO+IL1β vs. 3Dq+CNO+IL1β	p > 0.9999
Figure 4E	Average speed (cm/s)	mCh+CNO+Veh (n = 8)		rM Two-way ANOVA	Sidak's multiple comparisons	mCh+CNO+Veh vs. mCh+CNO+IL1β	p = 0.2115	Day*Group:F (9, 87) = 1.329 Day: F (2.402, 69.67) = 3.767 Group:F (3, 29) = 2.226
		mCh+CNO+IL1β (n = 9)				3Dq+Sal+IL1β vs. 3Dq+CNO+IL1β	p = 0.9992
		3Dq+Sal+IL1β (n = 8)				mCh+CNO+Veh vs. 3Dq+Sal+IL1β	p = 0.9905
		3Dq+CNO+IL1β (n = 8)				mCh+CNO+IL1β vs. 3Dq+CNO+IL1β	p = 0.0102
Figure 4H	Count	mCh+CNO+Veh (n = 8)		χ2 test			p = 0.6425	χ2 = 1.675, df = 3
		mCh+CNO+IL1β (n = 9)
		3Dq+Sal+IL1β (n = 8)
		3Dq+CNO+IL1β (n = 8)
Figure 4I	Time in quadrant (%)	mCh+CNO+Veh (n = 8)		Two-way ANOVA	Tukey‘s multiple comparisons	TQ: mCh+CNO+Veh vs. mCh+CNO+IL1β	p = 0.9943	Quadrant*Group:F (9, 116) = 1.385 Quadrant: F (3, 116) = 53.30 Group:F (3, 116) = 0.005121
		mCh+CNO+IL1β (n = 9)				TQ: 3Dq+Sal+IL1β vs. 3Dq+CNO+IL1β	p = 0.3978
		3Dq+Sal+IL1β (n = 8)				TQ: mCh+CNO+Veh vs. 3Dq+Sal+IL1β	p = 0.9998
		3Dq+CNO+IL1β (n = 8)				TQ: mCh+CNO+IL1β vs. 3Dq+CNO+IL1β	p = 0.2853
Figure 4K	Latency to explore reversal hole (s)	mCh+CNO+Veh (n = 8)	W = 0.9084 p = 0.3428	Kruskal Wallis test	Dunn's multiple comparisons	mCh+CNO+Veh vs. mCh+CNO+IL1β	p = 0.0825	H = 13.66
		mCh+CNO+IL1β (n = 9)	W = 0.7120 p = 0.0020			3Dq+Sal+IL1β vs. 3Dq+CNO+IL1β	p = 0.0400
		3Dq+Sal+IL1β (n = 8)	W = 0.6910 p = 0.0018			mCh+CNO+Veh vs. 3Dq+Sal+IL1β	p = 0.1315
		3Dq+CNO+IL1β (n = 8)	W = 0.6633 p = 0.0009			mCh+CNO+IL1β vs. 3Dq+CNO+IL1β	p = 0.0026
Figure 4L	Time in target zone (s)	mCh+CNO+Veh (n = 8)	W=0.8821 p = 0.1971	Kruskal Wallis test	Dunn's multiple comparisons	mCh+CNO+Veh vs. mCh+CNO+IL1β	p = 0.0883	H = 14.73
		mCh+CNO+IL1β (n = 9)	W = 0.9527 p = 0.7196			3Dq+Sal+IL1β vs. 3Dq+CNO+IL1β	p = 0.0252
		3Dq+Sal+IL1β (n = 8)	W = 0.8858 p = 0.2137			mCh+CNO+Veh vs. 3Dq+Sal+IL1β	p = 0.0216
		3Dq+CNO+IL1β (n = 8)	W = 0.6865 p = 0.0016			mCh+CNO+IL1β vs. 3Dq+CNO+IL1β	p = 0.0950
Figure 4M below	Proportion (%)	mCh+CNO+Veh (n = 8)		χ2 test			p = 0.0081	χ2 = 11.79, df = 3
		mCh+CNO+IL1β (n = 9)
		3Dq+Sal+IL1β (n = 8)
		3Dq+CNO+IL1β (n = 8)
Figure 5D	Latency to explore escape hole (s)	mCh+CA3+CNO (n = 8)		rM Two-way ANOVA	Sidak's multiple comparisons	mCh+CA3+CNO vs. 4Di+CA3+CNO	Day1： p = 0.9956	Day*Group:F (3, 48) = 0.7103 Day:F (2.071, 33.13) = 80.34 Group:F (1, 16) = 0.3278
							Day2： p = 0.8467
		4Di+CA3+CNO (n = 10)					Day3： p > 0.9999
							Day4：p = 0.7222
Figure 5E	Average speed (cm/s)	mCh+CA3+CNO (n = 8)		rM Two-way ANOVA	Sidak's multiple comparisons	mCh+CA3+CNO vs. 4Di+CA3+CNO	Day1： p = 0.9926	Day*Group:F (3, 48) = 1.157 Day:F (2.112, 33.79) = 3.418 Group:F (1, 16) = 0.8942
							Day2： p = 0.9655
		4Di+CA3+CNO (n = 10)					Day3： p = 0.9174
							Day4：p = 0.3149
Figure 5H	Count	mCh+CA3+CNO (n = 8)		Fisher's exact test		mCh+CA3+CNO vs. 4Di+CA3+CNO	p = 0.1811
		4Di+CA3+CNO (n = 10)
Figure 5I	Time in quadrant (%)	mCh+CA3+CNO (n = 8)		Two-way ANOVA	Sidak‘s multiple comparisons	mCh+CA3+CNO vs. 4Di+CA3+CNO	TQ：p = 0.1651	Quadrant*Group: F (3, 64) = 1.826 Quadrant: F (3, 64) = 65.96 Group: F (1, 64) = 0.004093
							PQ：p = 0.9781
		4Di+CA3+CNO (n = 10)					NQ：p = 0.9263
							OQ：p = 0.9276
Figure 5K	Latency to explore reversal hole (s)	mCh+CA3+CNO (n = 8)	W = 0.9463 p = 0.6735	Mann Whitney U test		mCh+CA3+CNO vs. 4Di+CA3+CNO	p = 0.0059	U = 10
		4Di+CA3+CNO (n = 10)	W = 0.7772 p = 0.0076
Figure 5L	Time in target zone (s)	mCh+CA3+CNO (n = 8)	W = 0.8714 p = 0.1557	Unpaired Student's t test		mCh+CA3+CNO vs. 4Di+CA3+CNO	p = 0.0140	t = 2.758, df = 16
		4Di+CA3+CNO (n = 10)	W= 0.9512 p = 0.6832
Figure 5M right	Proportion (%)	mCh+CA3+CNO (n = 8)		Fisher's exact test		mCh+CA3+CNO vs. 4Di+CA3+CNO	p = 0.0248
		4Di+CA3+CNO (n = 10)
Additional Figure 1C left	Total distance (m)	Male:Veh (n = 8)		rM Two-way ANOVA	Sidak's multiple comparisons	Male: Veh vs. IL1β	Day1: p = 0.9037	Day*Group: F (1, 14) = 1.575 Day: F (1, 14) = 0.1380 Group: F (1, 14) = 0.9138
		Male:IL1β (n = 8)					Day5: p = 0.2359
Additional Figure 1C right	Time in center (s)	Male:Veh (n = 8)		rM Two-way ANOVA	Sidak's multiple comparisons	Male: Veh vs. IL1β	Day1: p = 0.8934	Day*Group: F (1, 14) = 0.03184 Day: F (1, 14) = 1.945 Group: F (1, 14) = 0.1819
		Male:IL1β (n = 8)					Day5: p = 0.9814
Additional Figure 1E left	Total distance (m)	Female:Veh (n = 8)		rM Two-way ANOVA	Sidak's multiple comparisons	Female: Veh vs. IL1β	Day1: p = 0.5919	Day*Group: F (1, 14) = 0.2646 Day: F (1, 14) = 1.841 Group: F (1, 14) = 4.173
		Female:IL1β (n =8)					Day5: p = 0.1859
Additional Figure 1E right	Time in center (s)	Female:Veh (n = 8)		rM Two-way ANOVA	Sidak's multiple comparisons	Female: Veh vs. IL1β	Day1: p = 0.3720	Day*Group: F (1, 14) = 4.092 Day: F (1, 14) = 2.324 Group: F (1, 14) = 0.04020
		Female:IL1β (n = 8)					Day5: p = 0.5734
Additional Figure 2B	Latency to explore escape hole (s)	Female: Veh(n=11)		rM Two-way ANOVA	Sidak's multiple comparisons	Female: Veh vs. Female:IL1β	Day1： p = 0.5865	Day*Group:F (3, 54) = 3.093 Day:F (2.56, 46.09) = 22.01 Group:F (1, 18) = 0.1397
							Day2： p = 0.5612
		Female:IL1β(n=9)					Day3： p = 0.9462
							Day4：p = 0.3281
Additional Figure 2C	Average speed (cm/s)	Female: Veh(n=11)		rM Two-way ANOVA	Sidak's multiple comparisons	Female: Veh vs. Female:IL1β	Day1： p = 0.9912	Day*Group:F (3, 54) =2.435 Day:F (2.452, 44.13) = 5.183 Group:F (1, 18) = 0.8274
							Day2： p = 0.8108
		Female:IL1β(n=9)					Day3： p = 0.1538
							Day4：p = 0.9681
Additional Figure 2E right	Count	Female: Veh(n=11)		Fisher's exact test		Female: Veh vs. Female:IL1β	p = 0.1450
		Female:IL1β(n=9)
Additional Figure 2F	Time in quadrant (%)	Female: Veh(n=11)		Two-way ANOVA	Sidak‘s multiple comparisons	Female: Veh vs. Female:IL1β	TQ：p = 0.4856	Quadrant*Group: F (3, 72) = 2.042 Quadrant: F (3, 72) = 43.65 Group: F (1, 72) = 0.0003307
							PQ：p = 0.7979
		Female:IL1β(n=9)					NQ：p = 0.4716
							OQ：p = 0.8071
Additional Figure 2H	Latency to explore reversal hole (s)	Female: Veh(n=11)	W = 0.9010 p = 0.1903	Unpaired Student's t test		Female: Veh vs. Female:IL1β	p = 0.1336	t = 1.571, df = 18
		Female:IL1β(n=9)	W = 0.8712 p = 0.1266
Additional Figure 2I	Time in target zone (s)	Female: Veh(n=11)	W = 0.7355 p = 0.0013	Mann Whitney U test		Female: Veh vs. Female:IL1β	p = 0.1163	U = 28.50
		Female:IL1β(n=9)	W = 0.8453 p = 0.0661
Additional Figure 2J right	Proportion (%)	Female: Veh(n=11)		Fisher's exact test		Female: Veh vs. Female:IL1β	p = 0.6424
		Female:IL1β(n=9)
Additional Figure 4B	cFos+CaMKII+/cFos+	Veh (n = 3)	W = 0.7935 p = 0.0991	One-way ANOVA	Tukey's multiple comparisons	Veh vs. Res	p = 0.2489	Group: F (2, 6) = 1.650
		Res (n = 3)	W = 0.9983 p = 0.9212			Veh vs. Sus	p = 0.5305
		Sus (n = 3)	W = 0.9967 p = 0.8895			Res vs. Sus	p = 0.7923
Additional Figure 5B left	Total distance (m)	mCh+Sal (n = 8)	W = 0.9667 p = 0.8705	One-way ANOVA	Tukey's multiple comparisons	mCh+Sal vs. mCh+CNO	p = 0.8472	Group: F (3, 27) = 4.488
		mCh+CNO (n = 8)	W = 0.9320 p = 0.5341			3Dq+Sal vs. 3Dq+CNO	p = 0.0565
		3Dq+Sal (n = 7)	W = 0.9437 p = 0.6723			mCh+Sal vs.3Dq+Sal	p = 0.9281
		3Dq+CNO (n = 8)	W = 0.9740 p = 0.9277			mCh+CNO vs. 3Dq+CNO	p = 0.0683
Additional Figure 5B right	Time in center (s)	mCh+Sal (n = 8)	W = 0.8542 p = 0.1051	Kruskal-Wallis test	Dunn's multiple comparisons	mCh+Sal vs. mCh+CNO	p > 0.9999	H = 0.8675
		mCh+CNO (n = 8)	W = 0.8321 p = 0.0624			3Dq+Sal vs. 3Dq+CNO	p > 0.9999
		3Dq+Sal (n = 7)	W = 0.3736 p = 0.0038			mCh+Sal vs.3Dq+Sal	p > 0.9999
		3Dq+CNO (n = 8)	W = 0.7882 p = 0.0214			mCh+CNO vs. 3Dq+CNO	p > 0.9999
Additional Figure 5D left	Total distance (m)	mCh+CA3+CNO (n = 8)	W = 0.9364 p = 0.5762	One-way ANOVA	Tukey's multiple comparisons	mCh+CA3+CNO vs. mCh+DG+CNO	p = 0.5791	Group: F (3, 28) = 0.8880
		4Di+CA3+CNO (n = 8)	W = 0.9499 p = 0.7097
		mCh+DG+CNO (n = 8)	W = 0.9355 p = 0.5671			4Di+CA3+CNO vs. 4Di+DG+CNO	p = 0.7789
		4Di+DG+CNO (n = 8)	W = 0.8979 p = 0.2763
Additional Figure 5D right	Time in center (s)	mCh+CA3+CNO (n = 8)	W = 0.8889 p = 0.2285	One-way ANOVA	Tukey's multiple comparisons	mCh+CA3+CNO vs. mCh+DG+CNO	p = 0.9893	Group: F (3, 28) = 0.6960
		4Di+CA3+CNO (n = 8)	W = 0.9592 p = 0.8021
		mCh+DG+CNO (n = 8)	W = 0.9517 p = 0.7282			4Di+CA3+CNO vs. 4Di+DG+CNO	p = 0.5738
		4Di+DG+CNO (n = 8)	W = 0.9580 p = 0.7910
Additional Figure 6D	Latency to explore escape hole (s)	mCh+DG+CNO (n = 9)		rM Two-way ANOVA	Sidak's multiple comparisons	mCh+DG+CNO vs. 4Di+DG+CNO	Day1: p = 0.9892	Day*Group: F (3, 48) = 3.314 Day: F (2.477, 39.64) = 16.33 Group: F (1, 16) = 5.558
							Day2: p = 0.0074
		4Di+DG+CNO (n = 9)					Day3： p = 0.3632
							Day4：p = 0.9254
Additional Figure 6E	Average speed (cm/s)	mCh+DG+CNO (n = 9)		rM Two-way ANOVA	Sidak's multiple comparisons	mCh+DG+CNO vs. 4Di+DG+CNO	Day1: p = 0.2441	Day*Group: F (3, 48) = 4.348 Day: F (2.872, 45.95) = 0.8346 Group: F (1, 16) = 1.996
							Day2: p = 0.5260
		4Di+DG+CNO (n = 9)					Day3： p = 0.4315
							Day4：p = 0.1147
Additional Figure 6H	Count	mCh+DG+CNO (n = 9)		Fisher's exact test		mCh+DG+CNO vs. 4Di+DG+CNO	p = 0.0179
		4Di+DG+CNO (n = 9)
Additional Figure 6I	Time in quadrant (%)	mCh+DG+CNO (n = 9)		Two-way ANOVA	Tukey‘s multiple comparisons	mCh+DG+CNO vs. 4Di+DG+CNO	TQ: p = 0.2932	Day*Group: F (3, 64) = 2.298 Day: F (3, 64) = 83.02 Group: F (1, 64) = 0.02749
							PQ: p = 0.9911
		4Di+DG+CNO (n = 9)					NQ: p = 0.9908
							OQ: p > 0.9999
Additional Figure 6K	Latency to explore reversal hole (s)	mCh+DG+CNO (n = 9)	W = 0.7914 p = 0.0163	Mann Whitney U test		mCh+DG+CNO vs. 4Di+DG+CNO	p = 0.4894	U = 32
		4Di+DG+CNO (n = 9)	W = 0.8625 p = 0.1020
Additional Figure 6L	Time in target zone (s)	mCh+DG+CNO (n = 9)	W = 0.7948 p = 0.0178	Mann Whitney U test		mCh+DG+CNO vs. 4Di+DG+CNO	p = 0.3284	U = 29
		4Di+DG+CNO (n = 9)	W = 0.9111 p = 0.3237
Additional Figure 6M right	Proportion (%)	mCh+DG+CNO (n = 9)		Fisher's exact test		mCh+DG+CNO vs. 4Di+DG+CNO	p > 0.9999
		4Di+DG+CNO (n = 9)
